# Supplementary material for: Pathologic Changes in and Immunophenotyping of Polymyositis in the Dutch Kooiker Dog
Source: Animals (Basel). 2024 Aug 29;14(17):2519. doi: 10.3390/ani14172519 (PMC11394232; doi:10.3390/ani14172519)
Supplement: Supplementary file 1 [file animals-14-02519-s001.zip]

Archive with 1 entries (1 files):
- animals-3108509-supplementary.pdf
